# Supplementary material for: Comparison Between Signal Transduction Pathway Activity in Blood Cells of Sepsis Patients and Laboratory Models
Source: Cells. 2025 Feb 19;14(4):311. doi: 10.3390/cells14040311 (PMC11854017; doi:10.3390/cells14040311)
Supplement: Supplementary file 1 [file cells-14-00311-s001.zip]

Archive with 1 entries (1 files):
- cells-3244070-supplementary.pdf
